# Supplementary material for: Forming national identity with televised cultural rituals: a critical discourse analysis of China’s Ancient Rhyme and New Voice—Qingming program
Source: Front Psychol. 2024 Nov 6;15:1471431. doi: 10.3389/fpsyg.2024.1471431 (PMC11576288; doi:10.3389/fpsyg.2024.1471431)
Supplement: Supplementary file 1 [file Table_1.XLSX]

## Sheet: Sheet1
Ancient Rhyme and New Voice - Qingming' Program Analysis Matrix 《古韵新声·清明》节目分析表
Segments	Form	Festival customs/Cultural symbols	Cultural relics	Classics	Poetry	Quotations	Interaction	Innovation points	Cultural connotations
节目	形式	节俗/文化元素	文物	典籍	诗词	引用	互动	创作特点/原创度	文化内涵
Opening film	Video				Three verses	"Good rain knows its season" "At Qingming, the tung tree begins to bloom" "Busy chasing the east wind to fly paper kites"			Climate and culture of the Qingming season
开头影片	视频				三首	“好雨知时节”“清明之日桐始华”“忙趁东风放纸鸢”			清明时节的气候与文化
Host introduction					Gu Yan's "Qingming Imitation of Bai Juyi's Style"	Of the four seasons, none is as good as spring; in spring, nothing is better than Qingming
主持人上台					《清明效白体》顾甗	四序无如春最好，一春最好是清明
Dialogue 01 对谈01		Meticulousness in funeral matters and remembering ancestors		Spring and Autumn Period and Warring States Period,"Analects of Confucius"		Meticulousness in funeral matters and remembering ancestors, the virtue of the people returns to its richness			The highest reverence and remembrance of Chinese ancestors and sages for the deceased relatives, also embodying the core spirit of the Qingming Festival
		慎终追远		春秋战国《论语·学而》		慎终追远，民德归厚矣			中国先祖先贤对逝去的亲人最高的崇敬和缅怀，也是清明节核心精神的体现
		Origin of the Qingming Festival							It appeared as a solar term actually before the Han Dynasty. Gradually it became a festival
		清明节起源							它作为节气出现其实在汉代以前就已经有了。慢慢地就变成一个节日
		Qingming wind		Western Han Dynasty, Liu An's "Huainanzi · Astronomy Training"		Fifteen days after the spring equinox, (the Dipper) points to Yi, then the Qingming wind arrives			Fresh and smooth, it can both inspire people to strive and nurture new life All things bid farewell to the old and welcome the new, flourishing
		清明风		西汉 刘安撰《淮南子·天文训》		春分则加十五日，（斗）指乙，则清明风至			清新和畅，既能够催人奋进，又能够孕育新生 万物辞旧迎新、欣欣向荣
		Twenty-four solar terms, phenological period-solar term-season-year	Ming Dynasty "Monthly Ordinance" album - three phenological periods of Qingming			"Tung tree begins to bloom" "Field mice transform into quails" "Rainbows begin to appear"			Containing both the wisdom of agricultural civilization and the romantic philosophy of the Chinese people
		二十四节气- 候-节-时-岁	明人《月令图》册-清明的三候			“桐始华”“田鼠化为鴽”“虹始见”			既包含农耕文明的智慧，又包含中国人浪漫的哲思
Performance 01 "Twenty-four Solar Terms Song"	Children's choir	Twenty-four solar terms						2 folk songs about the twenty-four solar terms	A Chinese description of the cycle of the four seasons, lively and interesting, and particularly poetic.
节目01《二十四节气歌》	童声合唱	二十四节气						2首二十四节气民谣	中国人对于一年四季轮回的一种描述，生动有趣，而且特别具有诗意。
Dialogue 02		Two aspects of the Qingming solar term atmosphere: on one hand, remembering ancestors, on the other hand, facing the future.			Tang Dynasty Du Mu's "Qingming"	A drizzling rain falls like tears on the Mourning Day; The mourner's heart is going to break on his way.Where can I find a tavern to drown my sorrows? A shepherd boy points to a distant village of apricot blossoms			The emotions of Qingming Festival are complex, on one hand there's sorrow for remembering the deceased ancestors and martyrs, but there are also many activities where people closely interact with spring, completely enveloped by nature, bringing happiness and comfort
对谈02		清明节气氛的两面：一方面是追怀先祖，一方面还要面对未来。			唐杜牧《清明》	清明时节雨纷纷，路上行人欲断魂。借问酒家何处有，牧童遥指杏花村			清明节情绪复杂，一方面有对故人先祖和英烈的缅怀的伤情，但又有很多活动是人和春天紧密接触，完全被自然包裹着的那种快乐和舒畅
Performance 02 "Qingming"	Solo singing + folk music accompaniment				Tang Dynasty Du Mu's "Qingming"	A drizzling rain falls like tears on the Mourning Day; The mourner's heart is going to break on his way.Where can I find a tavern to drown my sorrows? A shepherd boy points to a distant village of apricot blossoms		Lyrics found online + original poem verses	Two aspects of the Qingming solar term atmosphere: on one hand, remembering ancestors, on the other hand, facing the future.
节目02《清明》	独唱+民乐伴奏				唐杜牧《清明》	清明时节雨纷纷，路上行人欲断魂。借问酒家何处有，牧童遥指杏花村		网上搜到已有的歌词+原诗句	清明节气氛的两面：一方面是追怀先祖，一方面还要面对未来。
Dialogue 03 Overall dialogue about our country's agricultural civilization and nature 对谈03 整体是谈论我国的农业文明与自然		Through ancestor worship, tracing roots, following the roots of China's culture					Commemorating and remembering the revolutionary martyrs who sacrificed for the rejuvenation of the Chinese nation and the construction of New China,		Paying tribute to heroes, expressing our condolences These actions are like a bond that connects us
		通过祭拜追根溯源，追随我们自己文化的根脉					祭奠和缅怀为了中华民族的振兴、新中国的建设而牺牲的革命的先烈们，		向英雄致敬，寄托我们的哀思 这样的一些举动像一条纽带，把我们联系起来
		Significance of Qingming for agriculture				(Proverb) Around Qingming, plant melons and beans			Qingming is an important node for agricultural sowing
		清明对于农耕的意义				（谚语）清明前后，种瓜点豆			清明是农耕播种的重要节点
		Significance of the twenty-four solar terms for agriculture			Tang Dynasty Li Shen's "Sympathy for the Farmers" (Part One)	In spring we sow one grain, in autumn we harvest ten thousand			The Qingming solar term was very important to the ancients, it sounded the call to labor
		二十四节气对于农耕的意义			唐李绅《悯农》（其一）	春种一粒粟，秋收万颗子			清明这个节气对古人来说是非常重要的，就是吹响了劳动的号角
		Agricultural civilization and the four seasons cycle of nature		Tang Dynasty Yang Jiang's annotation on "Xunzi · King's Regulations"		Spring plowing, summer weeding, autumn harvesting, winter storing, if these four do not miss their time, the five grains will not be exhausted and the people will have surplus food.			Following the four seasons, our country's agricultural civilization respects the cycle of the four seasons of nature, harmony between humans and nature
		农耕文明与大自然的四季轮回		唐杨倞注《荀子王制》		春耕、夏耘、秋收、冬藏，四者不失时，故五谷不绝而百姓有余食也。			遵循四时，我国农耕文明对于大自然的四季轮回，人与自然和谐共处
		China's agricultural civilization 中国农业文明		Ten thousand year old rice					It proves that our ancestors were already cultivating rice 10,000 years ago Reflecting China's agricultural civilization for thousands of years. 证明在一万年前我们的先民就已经开始栽培水稻了 映射出了中华万年的农耕文明
				万年稻米
				Grain husks in carbon-containing pottery fragments
				夹碳陶片中的谷壳
		Spring rain			Tang Dynasty Du Fu's "Happy Rain on a Spring Night"	Good rain knows its season, when spring arrives it falls. With wind it steals into the night and moistens all things silently.			Spring plowing needs spring rain When literati and scholars see spring rain falling, it's truly full of spring atmosphere, poetic and picturesque
		春雨			唐杜甫《春夜喜雨》	好雨知时节，当春乃发生。随风潜入夜，润物细无声。			春耕要有春雨 文人墨客看到春雨落下，真是春意盎然，诗情画意，
Performance 03 "Happy Rain on a Spring Night"	Dance + Song	Spring rain Luzhou oil-paper umbrella			Tang Dynasty Du Fu's "Happy Rain on a Spring Night"	All 4 lines of the poem		Focuses on expressing the artistic conception of the poem. Subtitles introduce the poem and oil-paper umbrella. The colorful oil-paper umbrellas and graceful dance complement each other, highlighting the dreamy beauty of Qingming's misty rain	"Happy Rain on a Spring Night" uses personification, delicate and vivid; the dance showcases the unique gentleness and softness of Jiangnan women; the element of oil-paper umbrellas blooms with a rich color in the hazy spring rain.
节目03《春夜喜雨》	舞蹈+歌曲	春雨 泸州油纸伞			唐杜甫《春夜喜雨》	全诗4句		注重诗词意境的表达。 字幕介绍诗词和油纸伞。彩色的油纸伞与曼妙的舞姿相映，衬出清明这种烟雨如梦的美景	《春夜喜雨》拟人手法，细腻生动；舞蹈展现出江南女子独特的温婉和柔美；油纸伞的元素在朦胧的春雨中绽放出一抹浓重的色彩。
Dialogue 04 对谈04		Formation of tomb-sweeping customs			Tang Dynasty Wang Wei's "Cold Food Day, East of the City"	Young people divide their days for pleasure outings, not needing to combine Qingming with Shangsi			It merged the customs of two ancient festivals from ancient times, Cold Food Festival for ancestral worship, and Shangsi Festival for exorcistic ablutions
		祭扫风俗的形成			唐王维《寒食城东即事》	少年分日作遨游，不用清明兼上巳			融合了上古时期两个古老的节日的风俗，寒食节祭扫先祖，是上巳节祓禊
		Tang Dynasty Cold Food tomb-sweeping and changing fire	Tang Dynasty Changsha Kiln green glaze brown colored "Cold Food Day without Fire" porcelain pot			On Cold Food Day there's no fire, but green pines have their own smoke. Birds chirp on new willows, people worship in front of ancient tombs.			From the Tang Dynasty, tomb-sweeping was incorporated into national rites, gradually merging with Qingming, and using Qingming as both a solar term and festival to perfectly combine these three.
		唐代寒食祭扫与改火	唐 长沙窑青釉褐彩╒寒食元无火╝瓷壶			寒食元无火，青松自有烟。鸟啼新上柳,人拜古坟前。			从唐代，祭扫纳入国家礼制，逐渐融入清明，而用清明这一个节气兼节日把这三者完美地融合在一起。
		Changing fire, Cold Food							In literature, the tradition of changing fire appeared earliest, eating cold food, like qingtuan
		改火、寒食							文献上看，改火这个传统最早出现，吃寒食，如青团
		Qingtuan		Qing Dynasty Yuan Mei's "Suiyuan Food List · Green Cake Qingtuan"		Pound green grass for juice, mix with flour to make dumplings, color like jade	Host and Guest eat qingtuan		Chinese tradition of eating according to the seasons
		青团		清袁枚《随园食单·青糕 青团》		捣青草为汁，和粉作粉团，色如碧玉	撒、康吃青团		中国人依时令而食的传统
		Shangsi Festival custom - matchmaking 上巳节俗-相亲		Han Dynasty Zheng Xuan's annotation on "Rites of Zhou · Earthly Official · Situ Below"		In the second month of spring, order the meeting of men and women			On Shangsi Festival, besides spring outings, the ancients also engaged in matchmaking, young men and women splashed water and played by the water, if they met someone they liked, they would express their feelings to form a lasting relationship. 上巳节，古人除了踏青赏春还相亲，青年男女在水边互相泼水嬉戏，如果有遇到中意的，他们就向对方表达一下心意，永结情好。
				汉郑玄注《周礼·地官·司徒下》		仲春之月，令会男女
					"Book of Songs · Odes of Zheng · Wild Creeping Grass"	In the wild there are creeping vines, with glistening dewdrops. There is a beautiful person, with clear and gentle eyes. We meet by chance, fulfilling my wish
					《郑风·野有蔓草》	野有蔓草，零露漙兮。有美一人，清扬婉兮。邂逅相遇，适我愿兮
Performance 04 "Book of Songs · Odes of Zheng · Wild Creeping Grass"	Solo singing + Chorus	Shangsi Festival custom - matchmaking			"Book of Songs · Odes of Zheng · Wild Creeping Grass"	All 6 lines of the poem		Original poem verses, guqin accompaniment, 6 women performing
节目04《诗经·郑风·野有蔓草》	独唱+合唱	上巳节俗-相亲			《郑风·野有蔓草》	全诗6句		原诗句，古琴伴奏，6名女子表演
Intermission	Video								Qingming Festival, deep emotions, profound implications
中间片									清明节，情感深厚，意蕴深远
Dialogue 05		Spring outings and appreciation	Sui Dynasty Zhan Ziqian's "Spring Outing"						In the Tang Dynasty, Qingming transitioned from a solar term to a festival, adding a new content - spring outings
对谈05		郊游赏春	隋展子虔《游春图》						唐代，清明从节气过渡成一个节日，又添了一个新的内容——郊游赏春
Performance 05 "Spring Outing"	Dance		Tang Dynasty painted dancing girl figurine; Tang Dynasty gold-painted pottery woman figurine		Du Fu's "Beautiful Lady"; Ouyang Xiu's "Picking Mulberry: Qingming Shangsi West Lake is Charming"	On the third day of the third month, the weather is fresh, many beautiful women are by the water in Chang'an. Qingming Shangsi, West Lake is beautiful, full of prosperity. Everyone asks whose family it is. Green willows and red wheels, jeweled carriages pass by.		Adapted from the dance "Fuchun"; 3 dancers changing costumes twice like the cultural relics, showing cultural relics twice	The dance is lively and vivacious, showing cultural relics and changing costumes twice, subtitles in three parts: introducing spring outing, introducing two cultural relics each
节目05《游春》	舞蹈		唐 彩绘舞女俑；唐 贴金彩陶女俑		杜甫《丽人行》；欧阳修《采桑子·清明上巳西湖好》	三月三日天气新，长安水边多丽人。 清明上巳西湖好，满目繁华。争道谁家。绿柳朱轮走钿车。		改编自舞蹈《富春》；有3名舞蹈演员与文物一样，两次出文物，两次变服装	舞蹈俏皮活泼，出2次文物变装2次，字幕三段：介绍郊游赏春一段，介绍两个文物各一段
Dialogue 06		Appreciating pastoral scenery			Song Dynasty Qin Guan's "Walking Incense: Trees Surround the Village"	All 8 lines of the ci poem			Song Dynasty people really knew how to enjoy life
对谈06		欣赏田园风光			宋 秦观《行香子·树绕村庄》	整首词8句			宋代人，很会享受生活
Performance 06 "Walking Incense: Trees Surround the Village"	Song performed by male and female singers				Song Dynasty Qin Guan's "Walking Incense: Trees Surround the Village"	All 8 lines of the ci poem
节目06《行香子·树绕村庄》	歌曲男女演唱				宋 秦观《行香子·树绕村庄》	整首词8句
Dialogue 07 对谈07		Willow wind			Southern Song Dynasty Zhi Nan's "Quatrain · Ancient Trees Shade Short Awning"	The wind blowing on the face is not cold, it's the willow wind			Willow wind introduces the image of willows
		杨柳风			南宋 志南《绝句·古木阴中系短篷》	吹面不寒杨柳风			杨柳风引出杨柳这个意象
		Qingming custom of inserting willows 清明插柳风俗		Song Dynasty Zhou Mi's "Old Things in Wulin"		All houses in the capital are full of inserted willows, even small houses in secluded places are lovely with green			The ancients would break willow branches, insert willows, wear willows during Qingming, symbolizing the hope of spring. Willows inserted above the doors of homes, or worn on the head, symbolizing that one's life is like these new willows. Qingming custom, at least since the Southern and Northern Dynasties, very prosperous in the Song Dynasty 古人在清明折柳、插柳、簪柳，春的希望，柳插在家里的门上，或则簪柳，别在自己的头上，你的生命里就像这新柳一样。 …
				宋 周密撰《武林旧事》		都城人家，皆插柳满檐，虽小坊幽曲，亦青青可爱
					A Song Dynasty poem says	Don't break all the green willows, tomorrow there will be more people leaving the city
					宋人有诗云	莫把青青都折尽，明朝更有出城人
		The willow is in harmony with the sound "stay" 柳谐音“留”			Pre-Qin Anonymous "Book of Songs · Minor Odes · Picking Cogon Grass"	When I left before, the willows were swaying. Now I return, snow is falling heavily			Breaking willows as parting gifts 折柳赠别
					先秦 佚名《诗经·小雅·采薇》	昔我往矣，杨柳依依。今我来思，雨雪霏霏
					Tang Dynasty Wang Wei's "Seeing Yuan Er Off to Anxi"	Morning rain in Wei City dampens the light dust, the guest house is green with fresh willow color. I urge you to drink one more cup of wine, west of Yang Pass there will be no more old friends.
					唐 王维《送元二使安西》	渭城朝雨浥轻尘，客舍青青柳色新。劝君更尽一杯酒，西出阳关无故人。
Performance 07 "Farewell Sigh"	Solo singing + Guqin, Xiao				Tang Dynasty Wang Wei's "Seeing Yuan Er Off to Anxi"	Entire poem		Cao Xuanbin sang in "Classic Poetry Chanting" in 2018. Reciting the entire poem in Shaanxi dialect, a thousand years of parting sorrow is fully expressed in the authentic Central Shaanxi tone. He uses his unique craftsmanship and extraordinary musical insight to blend Shaanxi dialect with guqin, perfectly uniting human voice and qin sound, intertwining and lingering, with lasting charm, very simi…
节目07《别君叹》	独唱+古琴、箫				唐 王维《送元二使安西》	全诗		曹轩宾2018年在《经典咏流传》演唱。用陕西话将全诗娓娓道来，千年离愁尽在地道的关中腔调吟唱之中，他运用其独到的匠心和非凡的音乐见地，将陕西方言与古琴相融合，人声与琴声完美合一，丝丝入扣，不绝如缕，余音绕梁，与老先生们流传下来的古人吟诵唐诗的方式极为相似，却又更具秦地音乐的韵致。从唱腔到音色，一咏三叹，恰似一首完美的唐诗咏叹调。
Dialogue 08 对谈08		Kite flying custom			Qing Dynasty Gao Ding's "Village Life"	Grass grows and orioles fly in the second month, drunk with spring mist, willows droop by the dike. Children return early from school, busy chasing the east wind to fly paper kites.			Children experience the most joy, that is flying kites The meaning of flying kites: unpleasant things are also released, gone with the wind. Bad luck all flies away and runs away
		放风筝节俗			清 高鼎 《村居》	草长莺飞二月天，拂堤杨柳醉春烟。儿童散学归来早，忙趁东风放纸鸢。			孩子感受到乐趣最多的，那就是放风筝 放风筝寓意：不愉快也都放出去，随风而逝了。坏运气什么的都飞走了都跑掉了
		Origin of kites	Qing Dynasty paper perch-shaped kite; Qing Dynasty paper dragon-shaped kite						Previously called paper kites, wind kites, originally used to transmit information, for military purposes. Later evolved into a popular entertainment toy. Later people hung bamboo tubes on paper kites, when the wind blew it made a humming sound, making the "zheng" sound, so it was called a kite. Since the Song Dynasty, the name kite has become very common
		风筝由来	清 纸制鲈鱼形风筝；清 纸制龙形风筝						以前叫纸鸢、风鸢，本用来传递情报的，军事目的。后演变成大众喜欢的娱乐玩具。后来人们在纸鸢上挂上竹管，风一吹它呜呜作响，发出了“筝”的鸣声，所以就叫风筝。宋代开始，风筝这个名称就已经非常普遍了
		Kite flying custom 放风筝节俗		Qing Dynasty Pan Rongbi's "Imperial Capital Seasonal Customs"		At Qingming, people from the whole city, men and women, stream out to the suburbs, carrying food baskets, carriages following one after another. ... Each carries paper kites and string reels, after tomb-sweeping, they fly kites in front of the graves to compete.			Scene of people in the capital leaving the city to sweep tombs and fly kites during Qingming
				清 潘荣陛撰《帝京岁时纪胜》		清明扫墓，倾城男女，纷出四郊，担酌挈盒，轮毂相望。……各携纸鸢线轴，祭扫毕，即于坟前施放较胜。			京师清明节人们出城祭扫后放风筝的情景
			Qing Dynasty Sun Wen's "Dream of the Red Chamber" album						How popular kite flying was during Qingming in the Qing Dynasty
			清 孙温 《红楼梦》图册						清明放风筝是多么地盛行
Performance 08 "Paper Kite"	Solo singing + Stage performance				Zhang Shao (Qing Dynasty) "Paper Kite"	All 4 lines of the poem
节目08《纸鸢》	独唱+舞台表演				张劭（清）《纸鸢》	全诗4句
Dialogue 09 对谈09		Tug-of-war 拔河		Feng Yan's "Feng Shi Wen Jian Ji"		Description of tug-of-war			Spring and Autumn Period, hook pulling/hook traction; Tang Dynasty tug-of-war
				封演撰《封氏闻见记》		关于拔河的描写			春秋时代，施钩/牵钩； 唐代拔河
				Tang Dynasty Zhang Yue's "Respectfully Harmonizing with the Imperial Composition on Observing the Folk Game of Tug-of-War"		The year favors hook pulling, across the street the imperial viewing tower is open. Long ropes tether the sun, threaded ropes pull the river flow.			Tang Xuanzong was very fond of tug-of-war, once organized a thousand-person tug-of-war during Qingming Festival, the spectacle was earth-shaking
				唐张说《奉和圣制观拔河俗戏应制》		岁好拖钩，横街敞御楼。长绳系日住，贯索挽河流。			唐玄宗对拔河非常喜爱，曾在清明节就组织千人拔河，阵仗惊天动地
Performance 09 "Tug-of-War Rhapsody"	Dance + Drums				Tang Dynasty Xue Sheng's "Tug-of-War Rhapsody" (slightly modified)	The eight directions are peaceful, a hundred entertainments gather. A thousand strong men, divided into two teams, called tug-of-war inside, actually displaying martial prowess outside.		Strong and powerful male dancers, dance full of plot and rhythm Subtitles introduce tug-of-war and "Tug-of-War Rhapsody"	In the form of dance, artistically present the grand scene in "Tug-of-War Rhapsody", and incorporate elements of Chinese drums to show the sense of strength and rhythm during tug-of-war.
节目09《拔河赋》	舞蹈+鼓				唐·薛胜《拔河赋》（略改动）	八方平泰，百戏繁会。壮士千人，分为二队,名拔河于内，实耀武于外。		遒劲有力的男性舞者，充满情节性和节奏感的舞蹈 字幕介绍拔河和《拔河赋》	以舞蹈的形式，艺术化展现《拔河赋》中的盛大场面，并将中国鼓的元素融入其中，展现拔河时的力量感和节奏感。
Dialogue 10 对谈10		Swings 秋千		Five Dynasties Wang Renyu's "Kaiyuan Tianbao Anecdotes"		Erecting swings, letting palace ladies play and laugh for entertainment, the emperor called it the game of half-immortals			This kind of game of swings already existed in the Han Dynasty, in the Tang and Song Dynasties, it was an indispensable entertainment during Cold Food Festival and Qingming Festival
				五代 王仁裕撰《开元天宝遗事》		竟竖秋千，令宫嫔辈戏笑以为宴乐，帝呼为半仙之戏			秋千这种游戏在汉代已经有了，唐代、宋代，它是寒食、清明不可或缺的娱乐项目
				Meng Yuanlao's "Eastern Capital Dreamy Reminiscences of the Dongjing"		Record of Northern Song Dynasty "water swings"			Northern Song Dynasty "water swings", very dangerous
				孟元老撰《幽兰居士东京梦华录》		关于北宋“水秋千”的记载			北宋“水秋千”，很惊险
			Qing Dynasty Ren Xiong's "Yao Damei Poetry Album · Secret Swing of the Inner Court Han Play"		Yao Damei's poem lines	Secret swing of the inner court Han play			Qing Dynasty swings
			清 任熊《姚大梅诗意图册·内家汉戏秘秋千》		姚大梅的诗句	内家汉戏秘秋千			清时秋千
					Nalan Xingde's "Swing: The Fragile East Wind Breaks the Floating Silk"	The fragile east wind breaks the floating silk, wordlessly half-curtains hang. Who waves red sleeves by the curved railing, playing with a strand of swing rope. Those who cherish flowers share the thin spring, as spring is about to end, slender waists seem cut. The new moon is just enough to shine on solitary sorrow, yet it also shines on falling pear blossoms.			Swings stirring melancholy
					纳兰性德《秋千索·游丝断续东风弱》	游丝断续东风弱，浑无语半垂帘幙。茜袖谁招曲槛边，弄一缕秋千索。惜花人共残春薄，春欲尽纤腰如削。新月才堪照独愁，却又照梨花落。			秋千引起愁绪
Performance 10 "If Life Were Only as It Seems at First"	Double swing dance + Situational performance				Nalan Xingde's "Swing: The Fragile East Wind Breaks the Floating Silk"	Petal by petal, pear blossoms fall		Situational performance of the male lead's fantasy, at the end the song "Petal by petal, pear blossoms fall" is sung, only this one line is sung many times, with a melancholy voice Scrolling subtitles for analysis	The program is based on the story of Nalan Xingde and his wife, using situational performance and double swing dance to present Nalan Xingde's process of reminiscing about lost good times and his touching emotions when seeing objects that remind him of the past.
节目10《人生若只如初见》	双人秋千舞+情景表演				纳兰性德《秋千索·游丝断续东风弱》	片片梨花落		情景表演男主的幻想，结束时歌声响起“片片梨花落”，只有这一句唱了很多遍，幽哀的歌声 滚动字幕解析	节目以纳兰性德及其妻子的故事为基础，用情景演绎和双人秋千舞的形式，将纳兰性德睹物思人、忆起逝去美好时光的过程及感人心绪展现出来。
Dialogue 11 "Gazing Towards Jiangnan" 节目11《望江南》		Tasting tea during Qingming		Tang Dynasty Lu Yu's "The Classic of Tea"		Tea is generally picked between the second, third, and fourth months			Picking tea during Qingming
		清明品茶		唐陆羽《茶经》		凡采茶，在二月三月四月之间			清明采茶
		"The Classic of Tea"			Song Dynasty Mei Yaochen's "Matching Rhymes with Yong Shu on Tasting New Tea in Miscellaneous Words"	Since Lu Yu was born in the world, people in the world learn from him about spring tea.			"The Classic of Tea" is the first, most complete, and most comprehensive monograph on tea existing in China and even the world, hailed as the "encyclopedia of tea"
		《茶经》			宋梅尧臣《次韵和永叔尝新茶杂言》	自从陆羽生人间，人间相学事春茶。			《茶经》中国乃至世界现存最早、最完整、最全面介绍茶的第一部专著，被誉为“茶叶的百科全书”
		Lu Yu "Tea Sage"	Five Dynasties white porcelain with black painted Lu Yu figurine and tea set				Equivalent to young people's "Garage Kit" today		Due to the widespread influence of "The Classic of Tea", Lu Yu has been revered as the "Tea Sage" since the late Tang Dynasty, and tea sellers would all enshrine porcelain Lu Yu figurines This is the only one that can be accurately authenticated
		陆羽“茶神”	五代 白瓷黑彩陆羽像及茶具				就相当于现在年轻人的“手办”		由于茶经的广泛影响，陆羽从唐后期被人们奉为“茶神”，卖茶的人都要供奉瓷质的陆羽像 能够确切考证的只有这一件
		The pleasure of tea tasting			Song Dynasty Su Shi's "Gazing Towards Jiangnan · Written at Chaoran Terrace"	Spring is not yet old, the wind gently sways slender willows. Try climbing Chaoran Terrace to look, half a moat of spring water, a city full of flowers. Misty rain darkens a thousand homes. After Cold Food Festival, sobering from wine brings sighs. Don't face old friends thinking of the old country, instead use new fire to try new tea. Poetry and wine suit the prime of life			Tea tasting has its pleasures, tea flavor is fresh. Su Shi was a bit sentimental at first, but in an instant he turned around, so there's both a sense of melancholy about the past and hope for the future
		品茶的情趣			宋 苏轼 《望江南·超然台作》	春未老，风细柳斜斜。试上超然台上看，半壕春水一城花。烟雨暗千家。寒食后，酒醒却咨嗟。休对故人思故国，且将新火试新茶。诗酒趁年华			品茶有情趣，茶味清新。 苏轼本来开始是有点儿感伤的，一瞬间又转回来，所以既有对过去的一种怅惘，又有对未来的一种希望
Performance 11 "Gazing Towards Jiangnan" 节目11《望江南》	Song + Tea art performance 歌曲+茶艺表演	Tea-whisking			Song Dynasty Su Shi's "Gazing Towards Jiangnan · Written at Chaoran Terrace"	All poem lines		Song Dynasty tea-whisking demonstration, tea-whisking subtitles, scrolling subtitles introduction First half of lyrics are original
		点茶			宋 苏轼 《望江南·超然台作》	全部诗句		宋代点茶展示，点茶字幕，滚动字幕介绍 歌词前半段原创
				Song Dynasty Emperor Huizong Zhao Ji's "Daguan Tea Treatise"		Tea whipping has seven stages, pouring water from the kettle, whisking with the tea whisk, tea gradually forms scattered stars and bright moon, pearls and jade piled up, millet patterns and crab eyes, light clouds gradually forming, thick mist condensing into snow, milk spots suddenly appearing, finally milky mist surging, overflowing the cup			Chinese tea culture has been passed down for thousands of years, "tea thrived in the Tang and flourished in the Song". Tea whipping became popular in the Song Dynasty, becoming one of the four refined activities of the Song Dynasty.
				宋徽宗赵佶《大观茶论》		点茶有七汤，汤瓶注水，茶筅击拂，茶汤逐渐形成疏星皎月、珠玑磊落、粟文蟹眼、轻云渐生、浚霭凝雪、乳点勃然，最后乳雾汹涌，溢盏而起			中国茶文化传承千年，“茶兴于唐，而盛于宋”。宋代风行点茶，点茶成为宋代四雅之一。
Dialogue 12 对谈12		Led by Su Shi to Hangzhou			Song Dynasty Su Shi's "Drinking by the Lake, First Fine then Rain" (Second Poem)	Water shimmering and sparkling is best when clear, mountain colors vague and indistinct are also wonderful in the rain. If West Lake were to be compared to West Lake Beauty, light makeup or heavy, both are suitable.			Connecting Xi Shi with West Lake, linking a woman's face with the sunny and rainy moods of a lake, this is genius creation
		由苏轼引到杭州			宋 苏轼《饮湖上初晴后雨二首》（其二）	水光潋滟晴方好，山色空蒙雨亦奇。欲把西湖比西子，淡妆浓抹总相宜。			西施跟西湖建立联系，把一个女子的容颜，跟一个湖水的阴晴能够联系在一起，这是天才的创作
		Su Causeway / Su Causeway at Dawn							During Su Shi's second term as governor of Hangzhou, he built Su Causeway, transforming the lives of Hangzhou people, benefiting the people. "Su Causeway at Dawn" is the first of the Ten Scenes of West Lake
		苏堤/苏堤春晓							苏轼第二次去杭州做杭州知州，修建苏堤，改造了杭州人民的生活，造福人民。“苏堤春晓”是西湖十景之首
		Ten Scenes of West Lake	Liu Du "Ten Scenes of West Lake Album · Su Causeway at Dawn"						The names of the Ten Scenes of West Lake are all very poetic; the Su Causeway at Dawn painting, with peach blossoms red and willows green, full of spring atmosphere, the composition and colors of the picture will make you feel very comfortable
		西湖十景	刘度 《西湖十景图册·苏堤春晓》						西湖十景的名字都很诗意；苏堤春晓图，桃红柳绿，春意盎然，画面的构图、色彩，都会让你觉得非常惬意
Performance 12 "Su Causeway at Dawn in spring"	Ancient music performance	Su Causeway / Ten Scenes of West Lake						3D visual effects, performing on a boat in the painting Ancient instruments xiao, flute, guqin, pipa, erhu, ruan, sheng, xun Subtitles introducing Su Causeway, Ten Scenes, painting, instruments	Through the ensemble of folk music, express the natural scenery of flowers in full bloom during Qingming season and the joyful atmosphere of literati and scholars gathering for music and spring outings.
节目12《苏堤春晓》	古乐演奏	苏堤/西湖十景						三维视觉特效，在画中船上演奏 古乐器箫、笛、古琴、琵琶、二胡、阮、笙、埙 字幕介绍苏堤、十景、画、乐器	通过民乐合奏，表现清明时节繁花盛开的自然风光及文人雅士以乐会友，踏青游玩的欢快气氛。
Dialogue 13		"Along the River During the Qingming Festival"	Northern Song Dynasty Zhang Zeduan "Along the River During the Qingming Festival"						Related to Qingming, related to sacrificial customs
对谈13		《清明上河图》	北宋张择端 《清明上河图》						清明有关，与祭祀习俗相关
Performance 13 "City in a Painting"	Solo singing	"Along the River During the Qingming Festival"						3D entry into the painting, split screen Originally sung by Hu Yanbin, included in the album "Ancient Paintings Can Sing" released in 2018
节目13《画中城》	独唱	《清明上河图》						三维进入画中，分屏 胡彦斌原唱，收录专辑《古画会唱歌》2018发行
Closing dialogue 14
结尾对谈14
